# Supplementary material for: Long-term culture of human pancreatic slices as a model to study real-time islet regeneration
Source: Nat Commun. 2020 Jun 29;11:3265. doi: 10.1038/s41467-020-17040-8 (PMC7324563; doi:10.1038/s41467-020-17040-8)
Supplement: Supplementary file 10 — Source Data [file 41467_2020_17040_MOESM10_ESM.xlsx]

## Sheet: Sheet1
			Description
			This excel file contains Raw data values, allowing for maximal transparency of data acquisition and analysis. In order to follow the data in this file, click on a separate tab/sheet to find data for each figure placed seperately.

## Sheet: FIG1
FIG1:F-G		Data for Glucose Consumption Ratio											FIG.1: E	HIF-1A ELISA
		PFC												Company ID	Paper ID	Membrane	ELISA	ELISA AVG	BCA	NORMALIZED DATA	NORM AVERAGE	Membrane
		Day1	Day2	Day3	Day4	Day5	Day6	Day7	Day8	Day9	Day10			HP-19342	HP19-02	TW	5.641	6.64	0.448	12.5915	14.8214	TW
	N1	0.405161	0.296869	0.268666	0.216528	0.21596	0.270153	0.440221	0.554579	0.471631	0.791406						6.621		0.448	14.779
	N2	0.370134	0.296869	0.115418	0.123498	0.845171	0.913724	0.595163	0.852828	1.09126	0.975793						6.994		0.448	15.6116
	N3	0.319178	0.375741	0.236722	0.256538	0.82574	0.684534	0.814318	0.883356	1.16206	1.01728						7.304		0.448	16.3036
																PFC	1.166	1.1605	0.438	2.6621	2.64954	PFC
		TW															1.047		0.438	2.39041
		Day1	Day2	Day3	Day4	Day5	Day6	Day7	Day8	Day9	Day10						1.278		0.438	2.91781
	N1	0.429487	0.590169	0.820889	1.01818	1.02512	0.866477	1.73294	1.88203	1.79002	1.74011						1.151		0.438	2.62785
	N2	0.341019	0.638795	0.454217	0.586749	1.5868	2.23369	2.28994	2.56351	2.68833	2.56018			HP-6516	nPOD6516	TW	6.066	6.723	0.365	16.6192	18.4192	TW
	N3	0.621841	2.31647	2.39582	2.25819	2.36137	2.62633	2.74713	3.47963	3.21564	3.58901						7.38		0.365	20.2192
																PFC	6.163	6.163	0.561	10.9857	10.9857	PFC
														HP-362	HP20-04	TW	2.666	2.446	0.206	12.9417	11.8762	TW
		Data for Lactate Production Ratio															2.227		0.206	10.8107
		PFC														PFC	1.635	1.581	0.197	8.29949	8.02792	PFC
		Day1	Day2	Day3	Day4	Day5	Day6	Day7	Day8	Day9	Day10						1.528		0.197	7.75635
	N1	0	0	0	0	0.0234486	0.023348	0.120198	0.242595	0.241393	0.246433			HP-363	HP20-02	TW	4.738	4.803	0.201	23.5721	23.898	TW
	N2	0	0	0.119293	0.140664	0.175576	0.246433	0.616466	0.615977	0.493256	0.738942						4.869		0.201	24.2239
	N3	0.0530126	0.0901826	0.0545824	0.066195	0.094845	0.122157	0.244153	0.613203	0.489109	0.735115					PFC	3.345	3.439	0.175	19.1143	19.6514	PFC
																	3.533		0.175	20.1886
		TW												HP-20071	HP20-03	TW	8.945	9.657	0.329	27.1884	29.3511	TW
		Day1	Day2	Day3	Day4	Day5	Day6	Day7	Day8	Day9	Day10						10.368		0.329	31.5137
	N1	0.494739	0.619971	0.617364	0.786253	0.786253	0.745755	0.994667	1.11644	1.48422	1.36677					PFC	11.817	11.817	0.43	27.4814	27.4814	PFC
	N2	0.249157	0.374897	0.374083	0.540702	0.540702	1.49151	1.25112	1.49789	1.74754	1.87298						11.817		0.43	27.4814
	N3	0.372756	0.496664	0.619184	1.40626	1.40626	1.36454	1.73725	1.61527	1.74238	1.99129

## Sheet: FIG2
FIG2D-E, H	Viable DAPI+/Calcein+ (Percentage rounded to nearest whole number)
	N1							N2							N3							N4							N5-T1D
	PFC			TW				PFC			TW				PFC			TW				PFC			TW				PFC			TW
	87	88	75	87	88	74		82	74	84	84	82	88		81	75	84	84	81	73		87	78	77	81	79	76		74	68	67	72	77	73
	84	81	82	87	88	74		82	78	83	77	79	81		82	71	77	73	88	79		85	77	74	80	75	75		71	70	65	70	62	65
	84	84	72	78	81	76		81	74	81	68	87	88		68	79	88	81	78	83		84	74	72	74	74	75		70	59	64	71	66	54
	85	83	71	82	79	75		80	75	79	84	78	77		81	77	79	75	81	75		81	71	72	73	72	74		74	63	64	62	71	57
	84	82	70	71	81	74		75	88	74	74	81	77		75	71	81	74	73	69		75	68	71	71	71	73		73	62	63	58	64	54
	82	81	73	70	73	82		73	77	83	65	78	77		82	74	79	68	66	84		61	75	77	71	68	55		76	66	74	64	66	53
	81	83	71	75	81	63		74	81	84	68	75	76		75	79	83	75	71	67		74	62	74	67	64	37		77	65	74	42	54	66
	74	81	79	72	79	61		78	81	73	65	77	69		78	65	73	67	67	78		73	69	66	61	49	53		71	76	69	36	32	47
	78	83	71	66	74	52		77	83	77	63	79	57		77	76	72	69	58	77		64	77	69	42	44	65		63	77	71	33	41	32
	75	81	70	65	64	54		65	81	79	52	74	69		75	68	79	62	58	69		68	66	74	51	62	42		62	73	69	21	44	31
	74	84	70	68	62	53		74	84	68	59	69	49		79	69	77	57	52	69		62	64	51	42	44	67		64	55	41	35	33	57
FIG2F-G, I	Crossectional Area (mm2)
	N1							N2							N3							N4							N5-T1D
	PFC			TW				PFC			TW				PFC			TW				PFC			TW				PFC			TW
	6.8	10.6	9.6	9.6	10.8	6.8		9.45	8.61	7.14	9.24	8.61	7.35		9.66	8.97	11.04	11.96	9.66	8.36		6.5	6.4	7.5	6.9	6.2	8.3		9.5	9.2	8.9	10.2	8.5	9.3
	6.8	10.6	9.6	9.6	10.8	6.8		9.45	8.61	7.14	9.24	8.61	7.35		9.43	8.51	10.81	11.96	9.66	8.28		6.5	6.3	7.3	6.7	6.1	7.8		9.3	9.2	8.2	9.5	7.6	8.9
	6.8	10.6	9.6	9.2	10.6	6.4		9.24	8.19	6.93	9.03	8.19	6.72		9.43	8.51	10.81	11.73	9.66	8.28		6.5	6.2	7.4	6.4	6.1	7.6		9.2	9.2	8.2	9.5	7.5	8.7
	6.8	10.6	9.6	9.2	10	6.2		9.03	7.98	6.93	8.82	7.98	6.51		9.43	8.28	10.81	11.73	9.2	7.59		6.3	6.1	7.2	6.2	6	7.3		9.1	9.1	8.2	9.4	7.4	8.5
	6.8	10.4	9.4	9	10	6.2		9.03	7.98	6.93	8.61	7.98	6.51		9.43	8.28	10.58	11.5	8.74	7.36		6	6.1	7	6.1	5.6	7.1		9.1	9.1	8.1	9.4	7.2	8.1
	6.6	10.4	9.4	9	9.6	6.2		9.03	7.56	6.93	8.4	7.77	6.51		9.43	7.82	10.35	11.5	8.28	6.9		6	6	6.9	6	5.4	7		9.1	9	8.1	9.2	7.1	7.8
	6.4	10.4	9.4	8	9.4	6		8.82	7.35	6.72	8.4	7.56	6.3		9.2	7.82	10.35	11.04	7.82	6.44		6	6	6.8	5.8	5.4	6.8		9	9	8.1	8.7	6.8	7.5
	6.4	10.4	9.4	7.6	9.2	6		8.82	7.35	6.72	7.98	7.14	6.3		9.2	7.82	10.12	10.81	7.13	6.21		5.8	5	6.8	5.4	5.2	6.5		8.5	9	8.1	8.5	6.4	7.4
	6.4	10.4	9.2	7.4	9.2	5.8		8.61	7.35	6.72	7.77	6.72	5.88		9.2	7.59	10.12	10.58	7.13	5.75		5.7	5.8	6.7	5.4	4.8	6.4		8.4	9	8	8.1	6.2	7.1
	6.4	10.2	9.2	7.2	8.2	5.6		8.61	7.14	6.3	7.56	6.51	5.25		9.2	7.36	10.12	9.89	6.9	5.52		5.7	5.7	6.5	5.1	4.3	6.2		8.1	9	8	8	6.1	7
	6.2	10.2	9.2	6.8	8	5.6		8.61	6.93	6.3	7.35	6.3	4.62		9.2	7.13	9.89	9.2	6.44	5.29		5.6	5.6	6.5	5.1	4.1	6		7.5	9.3	8	7.9	5.7	6.8
	6	9.6	9.2	6.4	7.6	5.6		8.4	6.72	6.3	7.14	6.3	4.41		8.97	6.9	9.89	8.74	5.52	4.6		5.5	5.4	6.5	4.8	4	5.9		7.4	8.5	7.7	7.4	5.4	6.4
	6	9.6	9.2	6.2	7.6	5.4		8.4	6.72	5.88	6.72	5.88	4.2		8.74	6.9	9.66	8.51	4.83	4.14		5.5	5.4	6.5	4.7	3.5	5.7		7.1	8.4	7.7	7.3	5.1	6.3
	5.6	9.6	8.6	5.6	7.6	5.2		8.4	6.51	5.67	6.51	5.67	4.2		8.51	6.9	9.2	8.05	4.83	3.91		5.4	5.2	6.4	4.5	3.5	5.3		7	8.4	7.7	7.2	4.9	6.1
	5.6	9.4	8.6	4.8	7.6	5.2		8.19	6.51	5.46	6.09	5.46	3.78		8.28	6.44	9.2	7.36	4.6	3.68		5.4	5.2	6.4	4.1	3.3	5.1		6.4	8.3	7.6	7.1	4.5	5.8
	5.4	9.2	8.4	5	7.2	4.8		8.19	6.51	5.04	5.67	5.25	3.57		8.28	6.21	9.2	6.44	4.6	3.22		5.4	5.1	6.4	3.8	3.1	4.8		6.1	8.2	7.5	6.8	4.7	5.5
	5.2	9.2	8.2	4.4	7	4.6		7.98	6.3	4.83	5.67	5.04	3.36		8.05	6.21	8.74	6.21	4.14	2.99		5.4	5	6.3	3.5	2.8	4.6		5.8	7.7	7.5	6.8	4.6	5.1
	5	9	8	3.6	6.4	4.6		7.98	6.3	4.83	5.46	4.41	3.15		7.82	5.98	8.51	5.29	2.76	2.76		5.3	5	6.2	3.7	2.6	4.5		5.4	7.2	7.4	6.7	4.4	4.8
	5	8.6	7.6	3.2	6	4		7.56	5.88	4.41	5.25	3.78	2.73		7.36	5.75	8.28	5.52	2.53	2.76		5.3	4.9	6.2	3.5	2.2	4.3		5.1	7	7.3	6.5	4.1	4.6
	4.8	8.6	7.4	2.8	5.6	3.6		7.35	5.67	4.2	5.04	3.57	2.52		7.13	4.83	7.82	4.83	2.3	2.53		5.2	4.9	6.1	3.1	2.1	4		4.9	6.5	7.2	6.4	4.1	4.3
	4.2	8.4	7.4	2.4	5.4	3		6.72	5.46	4.2	5.04	3.36	2.31		6.9	4.6	7.59	5.06	1.84	2.3		5	4.7	6	3	2	3.8		4.5	6.1	7.2	6.3	4	4.1
	4	8.2	6.8	2	5.2	2.8		6.51	5.25	3.78	4.83	3.15	2.1		6.21	4.37	6.9	4.6	1.15	2.07		4.9	4.6	5.8	2.8	1.8	3.6		4.2	6	6.8	6.2	3.8	4
FIG2K	Percentage Endocrine Cells
	Beta-Cells
D0	51.1905	54.4715	65.9091	50.6849	57.6271	48.6773	42.5197	81.1765	57.2727	51.6556	57.6642	54.4944	52.5714	51.7647	56.4935	67.3469	42.5197	62.6866	29.8969	24.4898	53.9062	37.5	51.3158	60.8696	21.4286	55.2381	58.1395	31.1475	31.2139	43.7037	69.0476	49.3507	76.6234	64.1509	59.375	33.3333	58.0645	55.7692	49.0909	44
D10 PFC	49.7942	60	32	62.4242	60	53.7931	60.9589	75	63.7363	52.2222	54.375	27.5862	62.5	47.1154	50.7463	26.1905	59.0604	47.2222	65.5172	44.8276	64.2336	53.7931	48.4472	63.2258	47.5904	18.4211	54.8077	89.6907	49.1228	52	48.0769	50.3937	47.9339	34.2657	45.283	71.5278	30.8823	53.7037	49.0446	47.7876
D10 TW	47.7419	53.5433	50.4673	50	50.4348	64.3836	42.9688	51.2195	65.8537	53.7037	49.2424	46.6667	32.2034	56.1225	50	54.2857	66.6667	35.1852	22.5806	60	48.718	51.5151	43.1373	75.3247	68.421	30	87	53.3333	44.898	53.5714	72	70.8333	53.3981	46.3087	52.9412	60.1227	45.3125	50.9259	52	56.8182
	Alpha-Cells
D0	41.6667	38.2114	20.4546	34.9315	35.5932	46.0318	48.0315	9.41177	34.5455	35.7616	40.146	37.6405	40.5714	28	31.8182	9.09091	35.2564	32.0896	38.3117	35.1852	42.9688	52.7778	15.0794	35.5072	39.7661	33.3333	9.58904	34.9398	37.1179	41.573	9.52381	27.2727	9.09091	27.3585	7.35294	25.4237	14.5161	30.7692	38.1818	32.8
D10 PFC	34.5679	24.1379	38	41.5385	33.913	40	43.2	13.4615	26.3736	38.8889	42.5	36.6412	7.5	34.6154	32.8358	34.8837	30	8.92857	15.5172	35.6322	41.1215	39.3443	33.5404	26.3158	40.9639	46.1538	43.2692	5.15464	45.614	44.5714	42.3077	42.5197	45.4545	60.8392	25.6098	35.3659	40.625	42.5926	42.6752	41.5929
D10 TW	29.0323	43.3071	24.2991	41.6667	46.9565	32.8767	35.1562	43.9024	29.2683	40.7407	46.2121	53.3333	44.8718	36.7347	46.8085	34.2857	33.3333	33.7838	77.4193	40	38.4615	39.3939	47.0588	19.4805	5.26316	19.4444	8	26.6667	48.9796	32.1429	16	20.8333	34.9515	39.5973	23.4375	25.1534	42.9688	41.6667	32	31.8182
	Delta-Cells
D0	7.14286	7.31707	13.6364	14.3836	6.77966	5.29101	9.44882	9.41177	8.18182	12.5828	2.18978	7.86517	6.85714	4.8	11.6883	7.07071	11.5385	5.22388	5.84416	10.4938	3.125	9.72222	14.2857	3.62319	5.26316	11.4286	15.0685	15.6626	14.8472	1.1236	21.4286	23.3766	14.2857	8.49057	11.7647	32.2034	27.4194	13.4615	12.7273	23.2
D10 PFC	15.6379	15.8621	30	6.15385	6.08696	6.2069	2.4	11.5385	9.89011	8.88889	3.125	11.4504	30	18.2692	16.4179	13.1783	16.9231	25	18.9655	19.5402	4.6729	15.5738	18.0124	16.5414	11.4458	8.87574	1.92308	5.15464	5.26316	3.42857	9.61538	7.08661	6.61157	4.89511	9.7561	14.6341	8.33333	3.7037	8.28026	10.6195
D10 TW	23.2258	3.14961	25.2336	8.33333	2.6087	2.73973	21.875	4.87805	4.87805	5.55556	4.54545	0	8.47458	7.14286	3.19149	11.4286	0	18.5185	0	0	12.8205	9.09091	9.80392	5.1948	26.3158	35	5	20	6.12245	14.2857	12	8.33333	11.6505	14.094	2.94118	14.7239	11.7188	7.40741	16	11.3636
FIG2L	Islet Crosssectional Area (um2)
D0	9696.4	9275.32	4199.33	8240.97	5337.73	12124.7	4224.63	3471.47	8273.17	7641.03	3060.52	8240.97	728.332	89.204	646.597	3707.11	2019.43	10650.6	9278.73	7334.38	4613.25	7304.06	9581.58	6452.1	11772.2	8536.34	1741.45	335.066	479.697	6423.66	9578.11	4201.62	839.393	6432.19	8907.01	2176.86	10646.9	9546.92	9609.35	10804.7	7925.54	9578.11	10683.5	2701.18	2345.36	2520.13	9571.17	10683.5	9268.49
D10 PFC	9623.25	10331.1	2019.43	4857.11	11056.7	9234.4	11060.4	9220.79	11822.3	12128.6	11056.7	10123.3	2525.47	737.928	1176.9	1697.37	1568.5	1239.72	2180.17	10690.8	10320.3	6554.99	11112.6	2019.43	728.332	934.346	9251.44	11056.7	4042.36	11146.3	11787.6	6432.19	10331.1	3895.01	4589.21	9282.14	8282.85	9268.49	8598.67	11787.6	9278.73	8977.39	1866.37	734.082	9213.98	3074.26	5684.98	7343.48	10341.9
D10 TW	4148.95	6452.1	475.051	1206.26	2701.18	10683.5	8240.97	4126.16	2019.43	3919.38	4854.64	4119.33	3265.8	9268.49	11049.2	90.2109	219.453	1444.72	9488.14	2176.86	2479.38	740.819	1178.12	6460.64	7634.84	11053	9196.98	946.301	2701.18	3926.03	10683.5	9234.4	9234.4	9588.52	9959.9	9578.11	728.332	1173.26	932.181	2019.43	2530.82	1863.31	9234.4	731.204	2525.47	479.697	9581.58	2668.13	9623.25
[truncated: 1 more columns]

## Sheet: FIG3
FIG3A	Insulin Secretion (stimulation index (fold change to mean baseline)											FIG3B-C	Insulin Secretion (Area under the curve)											FIG3D	Insulin Secretion (stimulation index (fold change to mean baseline)					FIG3E-F	Insulin Secretion (Area under the curve)					FIG3G	Insulin Secretion (stimulation index (fold change to mean baseline)
donor		HP6465	HP6462	HP6468	HP6465	HP6462	HP6468	HP6465	HP6462	HP6468		donor		HP6465	HP6462	HP6468	HP6465	HP6462	HP6468	HP6465	HP6462	HP6468		donor		HP6469	HP6469	HP6469		donor		HP6469	HP6469	HP6469		donor		HP20057		R363		HP20071		HP20057		R363		HP20071
timepoint/ condition		Acute	Acute	Acute	TW d10	TW d10	TW d10	PFC d10	PFC d10	PFC d10		timepoint/ condition		Acute	Acute	Acute	TW d10	TW d10	TW d10	PFC d10	PFC d10	PFC d10		timepoint/ condition		Acute	TW d10	PFC d10		timepoint/ condition		Acute	TW d10	PFC d10		timepoint/ condition		d0		d0		d0		d1		d1		d1
1	3mM	0.44464	0.691153	1.57583	1.18606	0.877427	1.28501	0.845396	0.984921	0.864823		baseline 1-10		9.41283	8.85372	8.92919	8.96726	9.07104	8.91155	8.98196	9.01508	9.02765		1	3mM	0.0840336	1.04147	1.0194		baseline 1-10		9.53256	8.93461	8.82388				chamber 1	chamber 2	chamber 1	chamber 2	chamber 1	chamber 2	chamber 1	chamber 2	chamber 1	chamber 2	chamber 1	chamber 2
2	3mM	0.498019	0.905142	1.14973	0.793502	0.884107	0.965602	1.38621	0.995219	0.864823		high glucose 10-32		26.5491	55.8144	8.9595	130.629	67.1903	68.8931	271.101	101.209	170.368		2	3mM	0.661765	0.929825	1.09403		high glucose 10-32		380.399	156.14	216.395		2	3mM	0.93717	0.872892	0.686568	1.07518	0.912789	1.09168	1.11429	1.29814	1.00894	1.10655	1.16661	1.34435
3	3mM	0.498019	0.707122	0.81442	1.29617	0.871225	1.06388	0.679031	0.975359	0.895545		low glucose 32-50		22.3891	12.1309	6.51009	27.8438	23.9285	18.1597	36.9542	25.8455	42.2627		3	3mM	1.10294	1.08931	0.989552		low glucose 32-50		39.5221	21.7273	31.5866		4	3mM	0.981646	1.07658	0.912224	0.987169	1.17343	0.998565	1.11429	1.32205	1.10182	1.01803	1.1827	1.14973
4	3mM	2.21715	1.15426	0.645445	1.09619	0.987165	1.18673	0.90772	1.0445	1.00307		KCl 50-60		20.1337	15.9808	5.20075	130.305	54.1578	56.8518	250.336	72.6591	189.997		4	3mM	1.10294	1.05742	1.06418		KCl 50-60		271.171	77.9713	133.266		6	3mM	1.06486	1.14769	0.849984	1.07518	1.08614	1.05357	1.01815	1.04514	0.941452	0.954499	1.07003	1.13202
5	3mM	0.960819	0.933887	0.979881	0.993976	1.00625	0.916462	1.1736	0.995219	1.20276														5	3mM	1.60714	0.977671	0.855224								8	3mM	1.06486	0.962877	1.18839	1.00709	1.03499	1.03241	0.95265	0.787766	1.09532	1.13108	0.932968	0.82105
6	3mM	1.09729	0.917918	1.17785	0.85473	1.00625	0.842752	0.849417	0.955498	1.01843														6	3mM	0.598739	0.738437	0.9								10	16.7mM	1.0054	0.967613	1.01189	1.04243	0.859553	0.918227	0.760628	0.735303	1.00254	0.968327	0.803613	0.785356
7	3mM	1.32126	0.739061	1.15149	0.818191	1.05826	0.941032	1.06554	1.03494	0.895545														7	3mM	1.02941	0.897927	0.870149								12	16.7mM	0.94606	0.972349	0.998264	0.983386	0.933104	0.905547	1.03999	0.811604	0.933858	0.794015	0.844082	0.767493
8	3mM	1.36309	0.786969	0.981931	1.11643	1.02581	0.941032	1.0198	0.965061	1.04916														8	3mM	1.42857	1.08931	0.885075								14	16.7mM	1.0054	0.76393	1.03925	0.904753	1.09382	0.909774	1.24562	0.902161	0.92501	1.13406	0.973314	0.794283
9	3mM	0.87002	1.56308	0.957624	0.965337	1.30302	0.965602	0.882589	1.06436	1.12596														9	3mM	1.53361	1.08931	0.989552								16	16.7mM	1.02322	0.53121	1.0014	0.775189	1.21208	1.53411	3.24719	1.4993	0.674781	2.40655	2.58293	1.40621
10	3mM	0.729694	1.60141	0.565789	0.879419	0.980486	0.891892	1.19069	0.984921	1.07988														10	3mM	0.85084	1.08931	1.33284								17	16.7mM	1.42193	0.797101	1.26982	0.856829	1.1863	1.54694	5.8542	3.44903	2.17887	2.72013	3.51158	3.78819
11	16.7mM	0.695025	2.20185	0.509269	1.81052	3.02813	2.24734	4.42903	4.73409	3.45929														11	16.7mM	4.35924	4.16587	5.57015								18	16.7mM	1.19621	0.8871	1.08061	0.982441	1.26893	1.58976	5.15924	4.79068	3.08084	2.72201	4.5893	4.77862
12	16.7mM	0.862316	3.64772	0.458898	4.27415	3.1999	2.1163	5.77604	4.17801	4.01229														12	16.7mM	8.27731	4.35726	6.70448								19	16.7mM	1.61355	0.84921	1.01189	0.99854	1.176	1.70562	5.97045	5.79095	4.38039	2.86904	6.80351	8.14183
13	16.7mM	0.801783	3.81476	0.503412	4.99309	2.83856	2.37838	9.03699	3.86024	4.07373														13	16.7mM	10.2311	6.27113	8.67463								20	16.7mM	1.65334	0.924988	1.04348	1.03859	1.33638	2.09503	7.65519	6.52603	4.74886	3.00949	9.51262	12.2065
14	16.7mM	0.729694	3.34206	0.462998	4.23069	3.18209	1.52662	10.7358	4.09857	2.59908														14	16.7mM	9.78992	8.3764	9.51045								22	16.7mM	1.764	1.42805	0.99199	1.06648	1.85485	2.36646	7.52392	7.76132		3.10507	14.1501	18.6788
15	16.7mM	0.706582	3.02587	0.583946	5.21167	2.54592	1.00246	12.3985	3.50423	2.23041														15	16.7mM	16.5336	8.82297	11.2418								24	16.7mM	1.71166	1.75308	1.00559	0.886254	1.54578	1.66266	9.22745	9.52601	5.32975	3.00949	12.5371	22.091
16	16.7mM	0.657055	3.19834	0.454798	7.0314	3.3195	0.805897	12.7322	3.22471	4.93395														16	16.7mM	19.1387	8.3764	10.6448								26	16.7mM	1.73319	1.75308	1.02239	1.05973	2.07208	2.24792	8.98886	8.57365		3.00949	12.9138	29.8173
17	16.7mM	0.319723	3.31971	0.465048	7.5107	2.90726	0.740377	13.7957	3.70136	5.30261														17	16.7mM	21.6071	7.99362	11.3015								28	16.7mM	1.70244	1.77707	0.996172	1.04627	2.34588	2.23478	7.34824	12.2397	5.12888	3.00753	15.1219	29.8807
18	16.7mM	0.418226	3.5848	0.394178	8.12035	3.28514	1.33006	15.2935	3.74255	7.3917														18	16.7mM	16.9643	8.12121	11.4806								30	16.7mM	1.81649	1.89248	1.13849	0.940136	2.32913	2.48998	8.93417	9.92317		2.93262	13.8557	23.4676
19	16.7mM	0.364847	2.79272	0.410285	6.8892	2.90726	5.78542	14.612	4.6164	9.84946														19	16.7mM	10.4412	7.16427	11.3015								32	1mM	1.583	1.85878	0.927656	1.18102	2.17099	2.23478	8.12974	8.72553	5.4416	2.86712	12.9855	24.4183
20	16.7mM	0.543694	3.61993	0.398278	8.12035	3.35385	6.44062	14.0631	6.20522	9.23502														20	16.7mM	18.4139	8.3764	9.45075								34	1mM	1.42495	1.48047	1.25209	1.33595	1.88451	1.80897	7.41042	9.03865	5.2273	3.00949	14.8633	20.1206
21	16.7mM	0.524433	3.0642	0.396228	7.76088	2.95943	6.44062	15.2433	6.08753	7.88326														21	16.7mM	32.1744	8.05742	11.4209								36	1mM	1.76091	3.67236	1.02029	1.14051	1.77694	2.37086	6.6703	9.83656	4.93375	2.93165	11.1037	18.6912
22	16.7mM	0.482611	2.73203	0.418485	6.96557	2.90726	5.65438	15.2272	6.96138	11.2627														22	16.7mM	29.1387	7.80223	9.27164								37	1mM		4.45789	1.0902	1.17209	1.58801	2.29615	6.93451		4.97527	3.00949	12.2946	16.4694
23	16.7mM	0.816641	2.91089	0.408235	8.12035	3.18209	5.7199	17.4065	5.72858	10.341														23	16.7mM	25.2206	7.54705	10.0478								38	1mM	1.28319	4.31035	0.944173	1.11601	1.80644	2.12553	6.42549		4.74886	2.81365	8.41849	15.7297
24	16.7mM	1.53753	3.22708	0.317451	9.21061	2.78766	5.78542	17.2396	4.97536	13.106														24	16.7mM	16.4601	7.16427	9.27164								39	1mM	1.50685	3.22548	1.00036	1.12775	1.45905	2.38407	5.09806	6.95818	4.58974	2.93165	8.99898	14.23
25	16.7mM	2.80927	2.60428	0.361964	6.93265	2.7355	5.19574	14.5778	5.37256	10.7711														25	16.7mM	15.7353	7.54705	9.33134								40	1mM	1.44312	2.61301	0.954526	1.04915	1.836	1.88238	3.81231	6.52603	4.43888	2.76437	8.72153	12.5951
26	16.7mM	2.52091	1.97189	0.351715	4.90618	2.80421	5.0647	12.3985	5.17249	14.3963														26	16.7mM	17.4685	8.18501	9.51045								42	1mM	1.27718	2.25071	1.10303	1.19395	1.62242	1.35915	3.94731	5.84713	3.49894	2.58818	6.68046	10.3026
27	16.7mM	2.58915	1.31076	0.291094	4.78636	3.09684	2.05078	10.585	3.7808	8.74347														27	16.7mM	24.937	7.61084	11.4806								44	1mM	1.18723	2.01791	1.10303	1.14051	1.32339	1.19341	3.65422	4.32665	2.96546	1.94496	4.58092	6.80668
28	16.7mM	2.035	1.1862	0.327701	3.80539	3.35385	1.91974	12.3985	5.17249	9.54224														28	16.7mM	26.9643	7.16427	11.0627								46	1mM	1.04701	1.76747	1.08594	1.12579	1.06822	1.25709	1.9083	3.07889	2.21022	1.71124	3.50337	4.68704
29	16.7mM	2.29694	1.14468	0.313351	5.00362	3.33731	1.72318	14.0631	5.17249	7.14593														29	16.7mM	22.8361	6.7177	11.0627								48	1mM	0.949024	1.39472	1.11268	1.08971	0.958526	1.19765	1.69936	2.66898	1.44978	1.07027	3.24136	3.37493
30	16.7mM	1.99318	1.08719	0.343808	4.74291	2.78766	1.52662	10.8022	3.90143	11.0783														30	16.7mM	16.5336	6.59011	11.4209								50	1mM	0.910517	1.4614	1.01609	1.03955	0.879818	1.07897	1.41244	2.16205	1.31756	0.923296	2.59102	2.82166
31	1mM	1.89467	0.847652	0.339708	6.18211	4.25784	1.79853	12.3985	3.86024	8.00615														31	1mM	12.542	6.27113	10.6448								52	1mM	0.863189	1.20937	0.990946	1.00519	1.00947	0.943591	1.22371	1.69647	1.04747	0.725898	1.59241	2.05962
32	1mM	1.16993	0.758224	0.331508	7.16176	3.8456	2.38821	10.585	5.33137	8.9278														32	1mM	8.41387	5.82456	10.6448								54	1mM	0.78347	1.25209	0.904014	0.887177	0.816549	0.918227	1.24124	0.997475	0.688169	0.571764	1.29524	1.574
33	1mM	1.36694	1.0329	0.327701	2.24027	1.6642	0.818182	2.64626	2.24715	3.06144														33	1mM	7.2584	1.2488	2.36269								56	1mM	0.742196	1.13821	0.884573	0.817621	0.632664	0.799905	0.939554	0.978411	0.628728	0.463219	0.973314	1.25594
34	1mM	1.5722	1.12871	0.333558	2.09708	1.3932	0.621622	2.82921	1.3527	2.56989														34	1mM	7.47899	1.05742	2.28806								58	1mM	0.695067	1.06236	1.01399	0.899194	0.758487	0.799905	0.730072	0.744844	0.533898	0.582889	0.754987	1.18515
35	1mM	1.3862	1.00096	0.396228	2.22793	1.55446	0.547912	2.68396	0.826039	2.06298														35	1mM	4.93697	0.897927	2.12388								60	25mM KCl	0.698012	1.04815	0.955563	0.889023	0.645225	0.757649	0.616483	0.787766	0.488688	0.4763	0.624905	0.776426
36	1mM	1.18864	0.978601	0.311301	1.87636	1.43852	0.474201	2.62967	1.01508	2.13979														36	1mM	2.33193	1.08931	2.06418								62	25mM KCl	0.633263	1.13346	0.908117	0.809462	0.652764	0.787228	0.51139	1.04514	0.415424	0.428859	0.46114	0.829967
37	1mM	1.32512	0.831683	0.380121	1.81908	1.41276	0.572482	2.25925	0.995219	1.78648														37	1mM	2.2584	1.08931	1.76567								63	25mM KCl	0.653859	1.10976	0.831774	0.833077	0.766053	0.749197	0.585862	0.563272	0.472093	0.518395	0.510439	0.776426
38	1mM	1.13196	0.879591	0.309544	1.42702	1.10979	0.719902	2.22608	1.12394	2.10906														38	1mM	1.25	1.05742	1.61642								64	25mM KCl	0.550904	2.02275	0.744725	0.856829	1.28966	0.867512	0.581486	0.687578	0.401309	1.82134	1.05392	7.34391
39	1mM	1.26458	0.748643	0.309544	1.68428	1.27105	0.793612	1.98934	1.22398	2.03226														39	1mM	0.808824	0.770335	1.37761								65	25mM KCl	1.84435	4.67021	0.773567	1.42786	3.12652		0.909002	2.61939	0.616658	2.10336	3.84084	22.2255
40	1mM	1.18094	0.67199	0.422585	1.83982	1.38699	0.818182	1.94763	1.23354	2.00154														40	1mM	0.231092	0.913876	1.21343								66	3mM	2.56303	5.43929	0.804589	2.38755	4.59041	3.07168	2.55779	5.86964	1.55692	2.5845	6.54901	26.2037
41	1mM	1.13526	0.703928	0.366064	0.969287	1.23193	0.695332	1.09871	1.34314	1.78648														41	1mM	0.0105042	0.913876	1.13881								67	3mM	3.2046	5.7105	1.34936	2.33712	4.99083	4.08596	2.94872	8.7891	3.24504	2.8108	6.13106	23.3019
42	1mM	1.3862	0.780581	0.384221	1.16976	1.05826	2.71007	1.07811	1.30342	1.70968														42	1mM	0.661765	0.99362	1.18358								68	3mM	3.24181	6.03556	3.1262	2.7844	4.77207	4.24768	2.91167	9.59834	3.99991	3.01047	12.924	25.8528
43	1mM	1.34823	0.51549	0.366064	1.18606	0.935636	0.867322	0.895155	1.48216	1.50998														43	1mM	1.5021	1.04147	1.28806								70	3mM	2.55008	4.72892	3.60893	2.22134	2.60844	2.96322	4.52024	8.54213	4.61754	3.10606	11.5659	21.8901
44	1mM	0.976227	0.458001	0.333558	1.24728	1.04537	0.744472	1.0198	1.24384	1.49462														44	1mM	0.882353	1.04147	1.21343								72	3mM	2.1444	2.83553	3.21274	1.34732	2.31518	2.23916	3.55893	6.2842	4.11064	2.30074	7.73795	14.7508
45	1mM	1.16608	0.314277	0.382171	0.85078	1.19328	0.621622	1.1158	1.48216	1.49462														45	1mM	0.829832	0.929825	1.0194								74	3mM	1.47041	1.50432	2.45363	0.95325	1.41457	1.35064	2.96263	5.09953	3.13937	1.66367	5.05235	7.89711
46	1mM	1.13196	0.343021	0.398278	0.785601	0.980486	0.719902	1.153	1.63148	2.30876														46	1mM	1.53361	1.21691	0.974627								76	3mM	1.16928	1.16666	1.55156	0.729633	1.10664	0.985876	2.82389	3.58724	1.98519	0.969784	2.43741	5.96501
47	1mM	1.31026	0.37496	0.289337	0.662651	1.12267	0.621622	0.978086	1.1438	2.23195														47	1mM	0.882353	1.04147	0.825373								78	3mM	1.01728	0.967613	1.01609	0.67491	0.928023	0.795679	2.45302	2.5254	1.30006	0.699791	2.19541	3.95965
48	1mM	1.2987	0.426062	0.329751	0.49131	0.871225	0.621622	1.07409	0.895918	2.23195														48	1mM	0.808824	0.674641	0.840299								80	3mM	0.739249	0.943932	0.723946	0.588097	0.844366	0.753423	1.48727	1.91397	0.926273	0.670951	1.68877	3.45559
49	1mM	1.10114	0.419674	0.466805	1.00632	1.22573	0.646192	1.14043	1.0445	1.90937														49	1mM	0.882353	1.04147	0.989552
50	25mM KCl	1.06703	0.285532	0.475005	1.36415	2.22021	6.7027	5.79413	3.18352	6.71582														50	25mM KCl	1.53361	3.59171	3.95821
51	25mM KCl	1.22276	0.208879	0.416435	2.05148	2.78766	1.85422	12.7322	4.41633	7.57604														51	25mM KCl	1.48109	4.22967	3.6597
52	25mM KCl	1.37079	0.390929	0.394178	3.4999	3.2686	2.50942	20.1025	3.14527	11.6928														52	25mM KCl	0.829832	4.22967	4.97313
53	25mM KCl	1.09729	0.387736	0.410285	11.8796	3.81825	8.47174	29.0712	5.49025	21.8925														53	25mM KCl	12.8361	7.22807	14.3463
54	25mM KCl	2.14121	1.99106	0.436642	19.8025	7.32605	9.06143	38.0378	9.46819	26.0707														54	25mM KCl	55	10.673	20.0179
55	3mM	4.36881	2.87895	0.454798	21.5459	8.03092	8.9959	41.916	10.9776	27.1152														55	3mM	60.6513	13.0973	22.4657
56	3mM	2.8621	3.07378	0.394178	20.0961	7.56652	8.86486	30.9831	9.54763	29.1429														56	3mM	41.9538	14.756	21.5702
57	3mM	2.33106	3.08975	0.450698	18.9084	7.91132	7.88206	30.201	10.1037	23.6129														57	3mM	29.8634	11.8214	16.0776
58	3mM	2.17147	2.04855	0.319501	15.901	7.03341	5.3923	25.5931	9.58588	20.0492														58	3mM	23.708	10.673	15.2418
59	3mM	2.40315	1.41935	1.23027	12.8396	5.36667	3.23014	20.6172	8.51195	18.3287														59	3mM	28.1197	2.06061	11.8388
60	3mM	1.55294	1.19259	1.80397	9.61354	4.88446	3.03358	14.8955	7.2409	16.6083														60	3mM	34.937	2.63477	9.80896
61	3mM	1.18864	0.91153	1.77966	8.29548	4.60963	2.83702	5.64335	7.19971	16.4854														61	3mM	33.771	1.86922	5.62985
62	3mM	0.900286	0.825295	1.99988	2.5953	4.36917	1.72318	4.28026	8.15594	13.659														62	3mM	26.5336	2.63477	4.01791
63	3mM	0.736848	0.908336	1.87249	4.13194	3.83606	2.05078	3.93044	6.52593	7.51459														63	3mM	21.8908	4.22967	2.70448
64	3mM	0.520581	1.12871	1.53747	0.640595	0.997503	0.479934	1.34449	1.64104	2.50845														64	3mM	19.1387	0.897927	1.42239
65	3mM	0.520581	0.780581	1.45459	0.894068	0.860092	0.332514	0.895155	1.83965	2.49309														65	3mM	15.8824	1.40829	1.22836
66	3mM	0.440788	0.700735	1.60395	0.962209	0.683875	0.365274	1.04091	1.68076	1.90937														66	3mM	11.166	0.658692	0.974627
67	3mM	0.402818	0.624082	1.23437	0.700836	0.679422	0.332514	1.3068	1.42258	2.89247														67	3mM	12.1113	1.08931	0.885075
68	3mM	0.414374	0.678377	1.22236	0.861479	0.619304	0.414414	1.22386	1.2534	2.29339														68	3mM	9.43277	0.483254	0.974627
69	3mM	0.368699	0.748643	1.16174	0.877609	0.688328	0.299754	1.46512	1.5616	1.98617														69	3mM	9.5063	0.403509	0.885075
[truncated: 105 more columns]

## Sheet: FIG4
FIG4G	Quantification of Fluorescent Area in a control Slice
	Alloxan-				Alloxan+
	RFP				RFP
	N1	N2	N3		N1	N2	N3	N4	N5	N6	N7	N8	N9	N10	N11	N12	N13	N14	N15
	0	0	0		0	0	0	0	0	0	0	0	0	0	0	0	0	0	0
	0	0	0		0	0	0	0	0	0	0	0	0	0	0	0	0	0	0
	21.36	18.6734	16.2459		13.256	14.325	10.214	11.269	5.36	16.0398	17.3332	12.3589	13.6355	6.4856	13.9546	15.0799	10.7523	11.8629	5.64247
	24.361	23.4091	20.3659		35.369	22.324	21.369	25.336	19.361	47.0408	29.6909	28.4208	33.6969	25.7501	40.9255	25.8311	24.7261	29.3163	22.4026
	33.198	23.8196	29.4231		30.258	28.391	19.336	22.314	15.369	42.6638	40.0313	27.2638	31.4627	21.6703	37.1175	34.8272	23.7195	27.3726	18.8531
	24.36	29.1011	24.018		21.334	18.329	15.327	19.3651	10.257	26.0275	22.3614	18.6989	23.6254	12.5135	22.6439	19.4544	16.2681	20.5541	10.8868
	17.234	24.0703	29.9976		23.572	15.367	13.252	16.324	9.251	26.6364	17.3647	14.9748	18.4461	10.4536	23.1736	15.1073	13.028	16.0481	9.09466
	14.258	22.365	31.22		24.254	15.332	12.221	15.894	10.254	22.364	18.254	11.258	19.236	11.25	21.22	16.321	12.223	17.365	10.256
FIG4H	Quantification of Fluorescent Area in a control Slice
	Alloxan-				Alloxan+																Alloxan-				Alloxan+
	GFP				GFP																Co-Localization				Co-localization
	N1	N2	N3		N1	N2	N3	N4	N5	N6	N7	N8	N9	N10	N11	N12	N13	N14	N15		N1	N2	N3		N1	N2	N3	N4	N5	N6	N7	N8	N9	N10	N11	N12	N13	N14	N15
	0	0	0		0	0	0	0	0	0	0	0	0	0	0	0	0	0	0		0	0	0		0.013201	0.012278	0	0	0	0.014917	0.013874	0.211061	0.021033	0.019562	0.016857	0.015678	0.238499	0.023768	0.022105
	0	0	0		0	0	0	0	0	0	0	0	0	0	0	0	0	0	0		0.24551	0.546706	0.703384		0.005906	0.010542	0	0	0	0.007146	0.012755	0.167553	0.010075	0.017985	0.006217	0.011097	0.145771	0.008766	0.015647
	0.214	1.75686	1.94276		0	0	0	0	0	0	0	0	0	0	0	0.03218	0.456549	0	0.045374		0	0.1223	0.231		0.005906	0.010542	0	0	0	0.007146	0.012755	0.167553	0.010075	0.017985	0.006217	0.011097	0.145771	0.008766	0.015647
	0.336	1.84724	1.30175		0	0.022069	0	0	0	0	0.024938	0.351621	0	0.035162	0	0.021696	0.305911	0	0.030591		0	0	0.321		0	0	0	0	0	0	0	0	0.02854	0	0	0	0.11299	0.02483	0
	0.4569	1.82369	1.66923		0.021713	0.020194	0	0	0	0.024535	0.022819	0.34714	0.034595	0.032175	0.027725	0.025785	0.392268	0.039092	0.036357		0	0	0		0	0	0	0	0	0	0	0	0	0	0	0	0	0	0
	0.588	1.77467	1.25061		0.011906	0	0	0	0	0.014407	0.025716	0.337808	0.020313	0.03626	0.012534	0.022373	0	0.517673	0.031546		0.383437	0	0		0	0	0	0	0	0	0	0	0	0	0	0	0	0	0
	0.583438	2.12219	1.39081		0.025031	0	0	0	0	0.033292	0	0.213608	0.046941	0	0.028964	0	0.185839	0.040839	0		0.015101	0.021067	0.019283		0.001505	0.0014	0	0	0	0.001701	0.001582	0.024061	0.002398	0.00223	0.001922	0.001787	0.027189	0.00271	0.00252
	0.536	2.2336	1.4256		0	0	0	0	0	0	0.236	0.225	0.0125	0	0	0	0.256	0.21	0		0	0	0		0	0	0	0	0	0	0.025	0.125	0.01	0	0	0	0	0.25	0
FIG4J	Quantification of Fluorescent Area in a treated Slice
	Alloxan-				Alloxan+
	RFP				RFP
	N1	N2	N3		N1	N2	N3	N4	N5	N6	N7	N8	N9	N10	N11	N12	N13	N14	N15
	0	0	0		0	0	0	0	0	0	0	0	0	0	0	0	0	0	0
	4.4324	6.19649	1.5498		0	0	0.8652	1.652	2.975	0	0	1.20955	2.3095	4.15905	0	0	1.69095	3.22867	5.81435
	17.7569	7.235	18.5635		20.5275	24.7527	25.3799	17.7583	20.5548	20.9885	25.3086	25.9499	18.1572	21.0165	21.4599	25.8771	26.5328	18.5649	21.4885
	29.6282	17.236	33.256		31.7247	22.6506	21.8813	25.4247	24.0247	38.0062	27.1354	26.2138	30.4588	28.7816	45.5314	32.5082	31.4041	36.4896	34.4804
	30.3275	23.251	31.6517		28.1652	20.5275	21.8659	23.9673	21.1505	28.7735	20.9708	22.3382	24.485	21.6073	29.395	21.4238	22.8206	25.0138	22.074
	28.1658	22.0125	29.6205		26.8527	19.8268	19.8275	21.1526	21.8869	27.5374	20.3323	20.3331	21.6919	22.445	28.2395	20.8508	20.8515	22.245	23.0173
	24.7287	20.3256	24.8504		25.4296	17.7527	20.5527	21.8883	19.8562	25.4921	17.7963	20.6032	21.9421	19.905	25.5548	17.8401	20.6539	21.996	19.9539
	22.6269	17.369	22.7383		20.5275	14.1806	17.7303	19.7869	16.2498	20.578	14.2155	17.7739	19.8355	16.2898	20.6286	14.2504	17.8176	19.8843	16.3298
FIG4K	Quantification of Fluorescent Area in a treated Slice
	Alloxan-				Alloxan+																Alloxan-				Alloxan+
	GFP				GFP																Co-Localization				Co-localization
	N1	N2	N3		N1	N2	N3	N4	N5	N6	N7	N8	N9	N10	N11	N12	N13	N14	N15		N1	N2	N3		N1	N2	N3	N4	N5	N6	N7	N8	N9	N10	N11	N12	N13	N14	N15
	0	0	0		0	0	0	0	0	0	0	0	0	0	0	0	0	0	0		0	0	0		0	0	0	0	0	0	0	0	0	0	0	0	0	0	0
	0	0	0		0	0	0	0	0	0	0	0	0	0	0	0	0	0	0		0	0	0		0.013091	0	0	0	0	0.029035	0	0	0	0	0.0322	0	0	0	0
	0	0	0		0.03465	0	0	0	0	0.038427	0	0	0	0	0.042616	0	0	0	0		0.008841	0.010883	0.013397		0.039499	0.020894	0	0	0	0	0.051442	0	0	0	0.11971	0.063325	0	0	0
	0.0234	0.018805	0.035459		0.10455	0.055305	0	0	0	0.128701	0.068081	0	0	0	0.158431	0.083807	0	0	0		0.017114	0.019233	0.021613		0	0.033384	0.039595	0.020798	0.023858	0	0	0.088993	0.046744	0.053622	0	0.08432	0.100008	0.05253	0.060259
	0.0453	0.010907	0.057208		0.134445	0.088365	0.104805	0.05505	0.06315	0.151087	0.099303	0.117778	0.061864	0.070967	0.169788	0.111594	0.132356	0.069522	0.079751		0	0	0		0.03569	0.0025	0.045	0	0	0.125	0.10236	0.0048	0.0125	0.00236	0.0059	0	0	0	0
	0.0497	0.01119	0.055337		0.16875	0.153	0.1248	0.07815	0.04875	0.207764	0.188372	0.153653	0.096218	0.060021	0.255796	0.231922	0.189176	0.118462	0.073897		0	0	0		0	0	0	0	0	0	0	0	0	0	0	0	0	0	0
	0	0	0		0	0	0	0	0	0	0	0	0	0	0	0	0	0	0		0	0	0		0	0	0	0	0	0	0	0	0	0	0	0	0	0	0
	0	0	0		0	0	0	0	0	0	0	0	0	0	0	0	0	0	0		0	0	0		0	0	0	0	0	0	0	0	0	0	0	0	0	0	0

## Sheet: FIG5
FIG5B-D	Quantification of Fluorescent Area in a treated Slice (Rip-Cre)
	RFP																					RFP
	BMP7-																					BMP7+
	N1	N2	N3	N4	N5	N6	N7	N8	N9	N10	N11	N12	N13	N14	N15	N16	N17	N18	N19	N20		N1	N2	N3	N4	N5	N6	N7	N8	N9	N10	N11	N12	N13	N14	N15	N16	N17	N18	N19	N20
D1	0	0	0	0	0	0	0	0	0	0	0	0	0	0	0	0	0	0	0	0		0	0	0	0	0	0	0	0	0	0	0	0	0	0	0	0	0	0	0	0
D2	10.329	6.886	7.5746	9.6404	6.1974	16.5264	15.1492	19.9694	9.6404	10.329	13.0834	2.0658	16.5264	19.9694	8.2632	9.6404	12.3948	14.4606	10.329	11.7062		10.329	6.886	7.5746	9.6404	6.1974	16.5264	15.1492	19.9694	9.6404	0	13.0834	2.0658	0	19.9694	8.2632	9.6404	12.3948	14.4606	10.329	11.7062
D3	21.3466	16.5264	13.0834	15.8378	24.101	28.9212	28.2326	35.8072	16.5264	21.3466	30.987	8.2632	25.4782	22.0352	22.7238	14.4606	13.772	16.5264	14.4606	20.658		21.3466	16.5264	13.0834	15.8378	24.101	28.9212	28.2326	35.8072	16.5264	0	30.987	8.2632	0	22.0352	22.7238	14.4606	13.772	16.5264	14.4606	20.658
D4	23.9082	18.5096	14.6534	17.7383	26.9931	32.3917	31.6205	40.1041	18.5096	23.9082	34.7054	9.25478	28.5356	24.6794	25.4507	16.1959	15.4246	18.5096	16.1959	23.137		22.0352	21.3466	16.5264	16.5264	28.2326	26.1668	26.1668	30.987	12.3948	0	29.6098	10.329	0	16.5264	21.3466	15.1492	12.3948	9.6404	15.8378	21.3466
D5	21.7487	21.0691	16.3116	16.3116	27.8656	25.8266	25.8266	30.5842	12.2337	19.0301	29.2249	10.1947	22.4284	16.3116	21.0691	14.9523	12.2337	9.51507	15.6319	21.0691		22.7238	22.7238	15.1492	16.5264	30.2984	26.8554	26.1668	30.2984	11.7062	0	30.2984	9.6404	0	14.4606	22.0352	16.5264	13.0834	9.6404	12.3948	21.3466
D6	22.1915	19.7924	12.5952	13.195	26.3899	19.7924	23.391	24.5906	11.3956	13.195	24.5906	8.39679	19.7924	13.195	19.7924	14.3945	11.3956	8.39679	11.3956	18.5929		25.4782	22.7238	14.4606	15.1492	30.2984	22.7238	26.8554	28.2326	13.0834	0	28.2326	9.6404	0	15.1492	22.7238	16.5264	13.0834	9.6404	13.0834	21.3466
D7	19.1927	18.5929	13.195	12.5952	26.3899	19.7924	23.391	25.1904	9.59633	13.7947	22.7913	8.39679	19.1927	11.3956	19.7924	14.3945	11.3956	8.99656	11.3956	18.5929		22.0352	21.3466	15.1492	14.4606	30.2984	22.7238	26.8554	28.9212	11.0176	0	26.1668	9.6404	0	13.0834	22.7238	16.5264	13.0834	10.329	13.0834	21.3466
D8	21.3466	20.658	15.1492	15.8378	27.544	24.101	23.4124	26.8554	10.329	16.5264	25.4782	9.6404	23.4124	9.6404	21.3466	16.5264	13.0834	9.6404	14.4606	22.0352		21.3466	20.658	15.1492	15.8378	27.544	24.101	23.4124	26.8554	10.329	0	25.4782	9.6404	0	9.6404	21.3466	16.5264	13.0834	9.6404	14.4606	22.0352
FIG5B-D	Quantification of Fluorescent Area in a treated Slice (Rip-Cre)
	GFP																					Co-Localization																						GFP
	BMP7-																					BMP7-																						BMP7+
	N1	N2	N3	N4	N5	N6	N7	N8	N9	N10	N11	N12	N13	N14	N15	N16	N17	N18	N19	N20		N1	N2	N3	N4	N5	N6	N7	N8	N9	N10	N11	N12	N13	N14	N15	N16	N17	N18	N19	N20			N1	N2	N3	N4	N5	N6
D0	0	0	0	0	0	0	0	0	0	0	0	0	0	0	0	0	0	0	0	0		0	0	0	0	0	0	0	0	0	0	0	0	0	0	0	0	0	0	0	0			0	0	0	0	0	0
D1	0.060847	0.08113	0.04806	0.053784	0.04806	0.05562	0.036288	0.02025	0.018468	0.050868	0.034668	0.04374	0.02079	0.052488	0.040565	0.052488	0.053622	0.053622	0.035802	0.03186		0.009127	0.012169	0.007209	0.008068	0.007209	0.008343	0.005443	0.003038	0.00277	0.00763	0.0052	0.006561	0.003119	0.007873	0.006085	0.007873	0.008043	0.008043	0.00537	0.004779			0.054	0.074	0.068	0.039	0.033	0.0124
D2	0.060847	0.08113	0.045225	0.052488	0.04779	0.043875	0.03186	0.04212	0.030294	0.052488	0.05049	0.03024	0.01539	0.052812	0.0081	0.052488	0.05265	0.053622	0.035802	0.03051		0	0.012169	0	0	0	0	0	0	0.004544	0.007873	0.007574	0	0	0	0.001215	0.007873	0.007898	0.008043	0.00537	0.004577			0.051	0.07512	0.0725	0.04815	0.0486	0.01875
D3	0.060847	0.056835	0.043335	0.04239	0.04482	0.04347	0.03348	0.04347	0.033075	0.052164	0.04482	0.02889	0.016875	0.057375	0.003888	0.04374	0.04779	0.053622	0.035802	0.03348		0	0.008525	0	0	0	0	0	0	0	0	0	0	0	0	0	0	0	0	0	0			0.05634	0.07512	0.057	0.0498	0.0336	0.0324
D4	0.081049	0.05265	0.041634	0.053784	0.03483	0.050868	0.039528	0.05913	0.035802	0.052002	0.048276	0.032076	0.016524	0.052488	0.005179	0.053622	0.048276	0.03807	0.042962	0.043416		0	0.007898	0	0	0	0	0	0	0	0	0	0	0	0	0	0	0	0	0	0			0.05634	0.07512	0.0725	0.0486	0.0354	0.0321
D5	0.058498	0.059989	0.045644	0.055517	0.039123	0.039868	0.036887	0.045644	0.036887	0.055517	0.051046	0.031298	0.020307	0.060361	0.053468	0.048065	0.048065	0.039868	0.025211	0.029435		0	0.008998	0	0	0	0	0	0	0	0	0	0	0	0	0	0	0	0	0	0			0.05634	0.13146	0.107	0.0684	0.03705	0.0321
D6	0.048535	0.072803	0.048535	0.055566	0.044906	0.053071	0.035381	0.048762	0.035381	0.062143	0.057607	0.030618	0.022226	0.050803	0.050803	0.036061	0.048535	0.042412	0.035154	0.032886		0	0.01092	0	0	0	0	0	0	0	0	0	0	0	0	0	0	0	0	0	0			0.045183	0.105428	0.078753	0.088506	0.035156	0.045156
D7	0.055239	0.078735	0.05374	0.05349	0.038993	0.049491	0.030744	0.049491	0.036243	0.063488	0.05349	0.030494	0.021996	0.061239	0.05474	0.035993	0.05199	0.038993	0.067245	0.030494		0	0	0	0	0	0	0	0	0	0	0	0	0	0	0	0	0	0	0	0			0.077341	0.108277	0.082726	0.107653	0.029989	0.053465
FIG5G-H	Quantification of Fluorescent Area in a treated Slice (SHIP-Cre)
	RFP											RFP
	BMP7-											BMP7+
	N1	N2	N3	N4	N5	N6	N7	N8	N9			N1	N2	N3	N4	N5	N6	N7	N8	N9
D0	0	0	0	0	0	0	0	0	0			0	0	0	0	0	0	0	0	0
D1	0	0	0	0	0	0	0	0	0			0	0	0	0	0	0	0	0	0
D2	0	0	0	0	0	0	0	0	0			0	0	0	0	0	0	0	0	0
D3	4.1316	2.7544	3.02984	3.38963	3.2619	3.0654	3.33031	3.20482	3.01176			4.1316	2.7544	3.02984	3.37987	3.25252	3.05658	3.32073	3.1956	3.00309
D4	7.12158	8.61025	6.81645	7.84035	7.00615	6.60977	7.70314	6.79604	7.3541			6.12158	4.61025	3.81645	6.36919	5.75332	6.8684	6.25773	4.58263	6.6607
D5	10.2805	7.95911	6.30097	12.0061	10.1394	9.41235	11.796	9.96196	9.24763			7.47514	7.17904	7.10635	8.39059	9.61955	6.92978	11.1913	9.45121	7.77351
D6	10.984	10.5783	9.738	11.016	10.8882	8.5281	10.8057	9.68021	8.37886			13.5661	13.5661	9.04407	12.3007	12.17	8.73019	12.0855	11.957	8.57742
D7	11.584	10.3316	6.57468	11.0433	10.0706	7.44735	10.85	9.89439	7.31702			13.2996	11.8618	7.54843	11.0115	10.0417	7.42593	10.8188	9.86593	7.29597
D8	10.0186	9.70549	6.88776	10.0215	8.82285	11.004	9.84612	8.66845	10.8114			11.5024	11.1429	7.90788	8.14107	7.16733	8.93921	7.9986	7.0419	8.78277
D9	11.1429	10.7835	7.90788	11.0531	7.73227	15.0322	10.8597	7.59696	14.7692			11.1429	10.7835	7.90788	10.4864	7.33584	14.2615	10.3029	7.20746	14.012
D10	11.23	10.235	8.3325	14.0694	10.0215	10.611	13.8232	9.84612	10.4253			8.325	10.22	6.239	14.4028	10.259	10.8625	14.1508	10.0794	10.6724
FIG5G-H	Quantification of Fluorescent Area in a treated Slice (SHIP-Cre)
	GFP											GFP
	BMP7-											BMP7+
	N1	N2	N3	N4	N5	N6	N7	N8	N9			N1	N2	N3	N4	N5	N6	N7	N8	N9
D0	0	0	0	0	0	0	0	0	0			0	0	0	0	0	0	0	0	0
D1	0	0	0	0	0	0	0	0	0			0	0	0	0	0	0	0	0	0
D2	0	0	0.02403	0	0	0	0	0	0			0	0	0	0	0	0.00254	0	0	0
D3	0	0	0.0226125	0	0	0	0	0	0			0	0	0	0	0	0	0	0	0
D4	0.0104235	0.0184175	0.0116675	0.011196	0.019139	0.022218	0.010992	0.029838	0.021929			0.01817	0.03756	0.0185	0.019278	0.023216	0.026057	0.029841	0.023216	0.026688
D5	0.0405245	0.026325	0.020817	0.041436	0.026917	0.021285	0.054447	0.027563	0.021008			0.019832	0.029665	0.03335	0.035642	0.039759	0.051572	0.020557	0.039759	0.033753
D6	0.032847	0.033684	0.025629	0.032125	0.044173	0.003133	0.042211	0.04721	0.03597			0.025916	0.023672	0.03082	0.036136	0.030559	0.033469	0.025596	0.038772	0.031193
D7	0.027252	0.040879	0.027252	0.024908	0.037363	0.024908	0.03273	0.038261	0.025506			0.0225915	0.022714	0.0393765	0.038279	0.034122	0.033367	0.02368	0.064122	0.039852
D8	0.0276195	0.0393675	0.02687	0.028321	0.040367	0.027552	0.027953	0.039842	0.027194			0.0386705	0.0241385	0.041363	0.055125	0.032652	0.055982	0.033933	0.060652	0.041862
D9	0.0265	0.03145	0.022	0.027096	0.032157	0.022495	0.035604	0.042254	0.029558			0.0311	0.0189	0.039	0.056615	0.032291	0.067481	0.040965	0.062291	0.049471
D10	0.0269	0.029	0.021789	0.026528	0.028362	0.020538	0.031718	0.037268	0.026987			0.030124	0.014	0.032	0.051137	0.046263	0.060723	0.0423539	0.056263	0.042386
FIG5G-H	Quantification of Fluorescent Area in a treated Slice (SHIP-Cre)
	Co-localization											Co-localization
	BMP7-											BMP7+
	N1	N2	N3	N4	N5	N6	N7	N8	N9			N1	N2	N3	N4	N5	N6	N7	N8	N9
D0	0	0	0	0	0	0	0	0	0			0	0	0	0	0	0	0	0	0
D1	0	0	0	0	0	0	0	0	0			0	0	0	0	0	0	0	0	0
D2	0	0	0	0	0	0	0	0	0			0	0.00555	0	0	0.006723	0	0	0.008424	0
D3	0.0045635	0.0060845	0.0036045	0.004504	0.00324	0.0022148	0	0	0.0014577			0.003825	0.005634	0.0054375	0.004634	0.006825	0.006587	0.005806	0.008552	0.008253
D4	0	0.0042625	0	0.001442	0	0.001245	0	0	0.00452			0	0	0	0	0	0	0	0	0
D5	0	0.003949	0	0	0	0.00114	0	0	0.00235			0	0	0	0	0	0	0	0	0
D6	0.00324	0.004499	0.00245	0.00124	0	0.00245	0.00245	0.00145	0.00145			0.0092255	0.0098595	0.008025	0	0	0	0.008414	0.014966	0
D7	0.00214	0.00546	0	0	0	0.00324	0.00145	0	0.001123			0.002487	0	0	0.00523	0	0	0.00214	0	0
D8	0.00124	0	0	0	0	0	0	0	0			0	0	0	0.0014121	0	0	0	0	0
D9	0	0	0	0	0	0	0	0	0			0.00014	0.000114	0.000124	0.00017	0.000138	0.00015	0.000213	0.000173	0.000188
D10	0	0	0	0	0	0	0	0	0			0	0	0	0	0	0	0	0	0
FIG5G-H	Quantification of Fluorescent Area in a treated Slice (SHIP-Cre)
	GFP				GFP				Co-localization				Co-localization
	BMP7-				BMP7+				BMP7-				BMP7+
	N1	N2	N3		N1	N2	N3		N1	N2	N3		N1	N2	N3
	0	0	0		0	0	0		0	0	0		0	0	0
	0	0	0		0	0	0		0	0	0		0	0	0
	0	0	0		0	0	0		0	0	0		0	0	0
	0	0	0		0	0	0		0.0012	0.001449	0.012778		0.000875	0.00125	0.00145
	0.005789	0	0.005422		0	0	0.012911		0.011224	0.00214	0.01143		0.017791	0.00497	0.00347
	0.024447	0.008733	0.011008		0.00897	0.02457	0.02625		0.00087	0.00087	0.01435		0.01667	0.00974	0.0147
	0.0189443	0.0124819	0.0126893		0.0117363	0.0312019	0.029296		0	0.0087	0		0.0089723	0.00273	0.00497
	0.0167875	0.0181958	0.0130821		0.0187727	0.0342726	0.0254592		0	0	0		0	0	0
	0.0218609	0.0180864	0.0156637		0.0280342	0.0380903	0.0264217		0	0	0		0	0	0
	0.0089879	0.0171706	0.0112654		0.0275354	0.0388467	0.0251248		0	0	0		0	0	0
	0.00674957	0.0185702	0.00978451		0.00864	0.0301893	0.0270605		0	0	0		0	0	0
[truncated: 34 more columns]
